# Supplementary material for: Antioxidant and Antimicrobial Evaluations of Moringa oleifera Lam Leaves Extract and Isolated Compounds
Source: Molecules. 2023 Jan 16;28(2):899. doi: 10.3390/molecules28020899 (PMC9866898; doi:10.3390/molecules28020899)
Supplement: Supplementary file 1 [file molecules-28-00899-s001.zip]

Archive with 1 entries (1 files):
- molecules-2124919-supplementary.pdf
